# Supplementary material for: A mixed-effects two-part model for twin-data and an application on identifying important factors associated with extremely preterm children’s health disorders
Source: PLoS One. 2022 Jun 13;17(6):e0269630. doi: 10.1371/journal.pone.0269630 (PMC9191696; doi:10.1371/journal.pone.0269630)
Supplement: S1 Data — (CSV) [file pone.0269630.s001.csv]

mid	disorders	sex	race	bw	bmi	smoke	mage	medu	chorio	asthma	ins
1	0	0	1	602	26.36963654	0	36.5	3	0	0	0
2	0.272727273	1	2	772	19.79540443	0	20.10000038	2	1	0	1
2	0.090909091	1	2	769	19.79540443	0	20.10000038	2	0	0	1
3	0.090909091	1	1	986	22.42342758	0	39.20000076	2	0	0	0
3	0	1	1	947	22.42342758	0	39.20000076	2	0	0	0
4	0.272727273	1	2	600	24.83575821	1	22.89999962	2	0	0	1
5	0.181818182	1	2	1151	19.33536339	0	18	2	0	2	1
6	0	1	2	801	22.13121605	0	16.89999962	1	0	0	1
7	0.181818182	0	2	1176	28.08962059	0	19.5	2	0	0	1
8	0	1	1	1115	25.59405899	0	25	2	0	0	0
9	0	1	1	1174	25.07417679	0	34.40000153	3	0	0	0
9	0.090909091	0	1	998	25.07417679	0	34.40000153	3	0	0	0
10	0	1	1	987	19.33536339	0	28.29999924	2	1	0	0
11	0.181818182	1	1	704	21.97200394	0	32.09999847	3	0	0	1
12	0.090909091	0	1	880	20.79024887	0	30.79999924	3	0	1	0
13	0.272727273	0	1	1161	20.21424484	0	36.70000076	3	1	0	0
14	0.090909091	0	1	695	25.58835602	0	25.89999962	2	0	0	0
14	0	1	1	702	25.58835602	0	25.89999962	2	0	0	0
15	0	0	1	1019	27.42106056	0	33	2	1	0	0
16	0.272727273	0	1	501	22.13121605	1	20.39999962	2	0	0	1
17	0	0	1	929	23.72976494	0	41.40000153	3	0	0	0
18	0.181818182	1	1	716	21.28001595	0	29	3	1	0	0
19	0.363636364	1	1	1081	36.91296768	0	24.10000038	2	0	0	1
20	0.272727273	1	1	806	21.9187851	0	18.29999924	1	0	2	1
21	0.090909091	0	1	742	19.33536339	0	27.5	3	0	0	0
22	0.454545455	0	1	911	17.25070953	1	29.39999962	1	0	0	1
23	0.090909091	1	1	1115	20.74157143	0	33.90000153	3	1	0	0
24	0	1	1	500	21.71617126	0	34.29999924	2	0	0	0
25	0	1	1	1285	22.13121605	0	33	3	0	0	0
26	0.181818182	1	2	912	32.6855545	0	23.60000038	1	0	0	1
27	0.181818182	0	2	495	28.4944191	0	39.79999924	2	1	0	0
28	0	0	1	608	20.62021255	0	37.09999847	2	1	0	0
28	0.090909091	0	1	593	20.62021255	0	37.09999847	2	1	0	0
29	0.090909091	0	1	827	19.99062347	0	33.70000076	3	0	0	0
30	0.181818182	1	1	708	48.16631699	0	31.10000038	3	0	0	0
31	0	1	1	1121	20.95013428	0	29.5	2	1	2	0
32	0	1	1	920	19.72690582	0	35	3	1	0	0
33	0.181818182	1	1	1053	32.94454956	1	38.20000076	2	0	0	0
34	0.181818182	1	1	763	20.33768082	0	31.10000038	2	0	0	0
35	0.090909091	1	1	570	26.36640549	1	24.89999962	2	0	0	1
36	0.272727273	1	1	1110	17.70497131	0	31.5	3	0	0	0
37	0.363636364	1	2	520	34.31983566	0	33.29999924	3	1	2	0
38	0	0	1	962	40.18876648	0	34.29999924	3	1	0	0
38	0.181818182	0	1	999	40.18876648	0	34.29999924	3	1	0	0
39	0.272727273	0	2	712	21.42994881	0	24.70000076	2	0	0	0
40	0	1	1	700	19.56756592	0	27	3	1	1	0
40	0	1	1	733	19.56756592	0	27	3	0	1	0
41	0	0	1	1050	23.15265656	0	39.90000153	3	1	0	0
42	0.090909091	1	1	1100	23.91944504	0	39	3	0	0	0
42	0.090909091	0	1	1030	23.91944504	0	39	3	1	0	0
43	0.090909091	0	1	770	35.15520477	0	31.89999962	2	1	0	0
44	0.090909091	0	1	926	27.92078972	0	26.20000076	2	0	0	0
44	0.272727273	0	1	426	27.92078972	0	26.20000076	2	0	0	0
45	0.090909091	1	1	1260	18.61386108	0	35.20000076	3	0	0	0
46	0.090909091	1	1	1335	28.77058029	0	39.59999847	3	0	0	0
47	0.090909091	1	1	1050	20.57846069	0	33.40000153	3	0	0	0
48	0.090909091	0	1	1085	26.36963654	0	24.79999924	3	1	0	1
49	0	0	1	865	31.34272194	0	31.20000076	3	0	2	0
50	0	1	1	980	17.83052444	0	32.70000076	3	0	0	0
51	0.181818182	0	1	643	16.99105453	0	31.10000038	3	0	0	0
51	0	1	1	977	16.99105453	0	31.10000038	3	0	0	0
52	0	1	1	744	21.44502068	0	34.40000153	3	0	0	0
52	0.454545455	1	1	795	21.44502068	0	34.40000153	3	0	0	0
53	0.090909091	1	1	684	19.87303162	0	28.79999924	3	0	0	0
53	0	1	1	705	19.87303162	0	28.79999924	3	0	0	0
54	0	1	1	970	22.43478966	0	45.79999924	3	1	0	0
55	0.363636364	0	2	1050	35.18349838	0	36.79999924	2	0	0	0
56	0	0	1	1210	21.3736496	1	36.59999847	1	0	0	0
56	0	1	1	1080	21.3736496	1	36.59999847	1	0	0	0
57	0	1	1	930	20.45753288	0	35.59999847	3	0	0	0
57	0	0	1	755	20.45753288	0	35.59999847	3	0	0	0
58	0.181818182	1	2	525	20.95013428	0	30.29999924	3	1	0	0
59	0	1	1	787	20.08833313	0	29.20000076	3	1	0	0
59	0.090909091	1	1	820	20.08833313	0	29.20000076	3	0	0	0
60	0	0	1	985	18.87114716	0	39.70000076	3	0	0	0
61	0.181818182	1	2	880	29.69310379	0	38.40000153	3	1	0	0
62	0	0	2	1165	23.72976494	1	28	2	1	0	1
63	0	1	1	1070	21.44502068	0	39.40000153	3	0	0	0
64	0	0	1	980	26.39387321	0	35.29999924	2	1	0	0
65	0	1	1	950	23.18912315	0	38.79999924	3	0	0	0
66	0	1	1	910	20.15054893	0	31.39999962	3	0	0	0
66	0.090909091	0	1	560	20.15054893	0	31.39999962	3	0	0	0
67	0	0	1	878	22.2698288	0	33.5	3	0	0	0
68	0	1	2	960	21.79622841	0	29.70000076	3	0	0	0
69	0.090909091	1	1	725	20.47039795	0	37	3	0	0	0
70	0	0	1	625	33.10447311	0	37.40000153	3	0	0	0
71	0.090909091	1	1	790	21.62653351	0	34	3	0	0	0
71	0	1	1	720	21.62653351	0	34	3	0	0	0
72	0.090909091	0	2	705	47.93881607	0	28.79999924	2	0	0	1
73	0.272727273	1	1	884	19.0665741	0	34.09999847	2	0	0	0
74	0.090909091	1	1	1245	30.385746	0	40.29999924	3	1	0	0
75	0.090909091	0	2	940	27.92078972	0	31.60000038	3	0	0	0
76	0.090909091	1	2	640	21.9187851	0	30.20000076	3	1	0	0
77	0.090909091	0	1	1425	17.98082352	0	36.09999847	3	1	0	0
78	0	0	1	560	20.47039795	0	36.20000076	2	0	0	0
79	0.181818182	1	1	630	18.81496811	0	31.20000076	3	0	0	0
80	0	0	1	910	27.91938019	0	29.5	3	0	0	0
80	0.181818182	1	1	1140	27.91938019	0	29.5	3	0	0	0
80	0.272727273	0	1	925	27.91938019	0	29.5	3	0	0	0
81	0	0	1	955	23.18912315	1	20.60000038	2	1	0	1
82	0	0	1	1110	24.08440781	0	39.79999924	3	1	0	0
83	0.181818182	1	2	870	18.63225937	0	19.70000076	2	0	0	0
84	0.090909091	1	1	670	25.8390789	0	41.59999847	3	0	0	0
85	0	0	1	1235	23.60623741	0	33.40000153	3	0	0	0
86	0.181818182	1	1	620	29.69310379	0	33.90000153	1	0	0	0
87	0.090909091	0	2	980	29.22504616	0	28.39999962	2	0	0	1
87	0.181818182	1	2	1160	29.22504616	0	28.39999962	2	0	0	1
88	0.272727273	0	2	600	19.19099808	0	28.89999962	3	0	0	0
89	0	0	1	715	19.19099808	0	31.39999962	3	0	0	0
89	0	1	1	800	19.19099808	0	31.39999962	3	0	0	0
90	0	0	1	895	17.57760239	0	35.79999924	2	1	0	0
91	0.090909091	1	1	610	29.00304604	0	35.09999847	3	0	0	0
92	0.090909091	1	1	895	20.62021255	0	31	3	0	0	0
93	0.090909091	0	2	460	27.92078972	0	44.79999924	3	1	0	0
93	0	1	2	960	27.92078972	0	44.79999924	3	0	0	0
94	0	0	2	805	22.2698288	0	27	2	0	0	0
95	0.181818182	0	1	500	39.13513184	0	40.09999847	3	0	0	0
96	0.545454545	0	1	1260	46.48612595	0	39.40000153	2	1	2	0
97	0	1	1	880	17.6831665	0	28	3	0	0	0
97	0	0	1	860	17.6831665	0	28	3	0	0	0
98	0	1	1	720	43.94400787	0	30.39999962	2	0	2	0
99	0.363636364	1	1	660	18.28070641	0	30.70000076	3	0	0	0
99	0.272727273	1	1	570	18.28070641	0	30.70000076	3	0	0	0
100	0.181818182	1	1	1050	22.75259399	0	33	3	0	0	0
101	0	0	1	1360	19.33536339	0	43.20000076	3	1	0	0
102	0.181818182	0	1	580	23.18912315	0	21.79999924	2	0	0	0
103	0	1	1	1020	32.68610382	0	34	3	0	0	0
103	0.181818182	1	1	1130	32.68610382	0	34	3	0	0	0
104	0	1	2	680	17.32097816	0	19.39999962	2	0	0	0
105	0.363636364	1	2	980	20.76929474	0	23.39999962	2	0	0	0
105	0.090909091	1	2	880	20.76929474	0	23.39999962	2	0	0	0
106	0	1	1	980	23.4420681	0	32.5	3	0	0	0
106	0	0	1	940	23.4420681	0	32.5	3	0	0	0
106	0	0	1	865	23.4420681	0	32.5	3	0	0	0
107	0.090909091	1	2	1305	29.58612061	0	26.60000038	2	0	0	0
108	0.090909091	1	1	990	26.59252548	0	33.29999924	3	0	0	0
109	0	0	1	710	22.57796097	1	32.20000076	1	1	0	0
110	0.090909091	1	1	820	35.50675964	0	29.79999924	3	0	2	0
111	0	0	1	1040	19.56756592	0	34.59999847	3	1	0	0
112	0.090909091	1	1	650	25.58835602	0	32.40000153	3	0	0	0
112	0.363636364	0	1	720	25.58835602	0	32.40000153	3	0	0	0
113	0	1	2	770	22.38949966	0	37.40000153	2	0	0	0
113	0	1	2	770	22.38949966	0	37.40000153	2	0	0	0
114	0	0	1	1045	19.72690582	0	31.5	3	0	0	0
115	0	1	1	920	27.77261353	0	28.29999924	2	0	0	0
115	0	0	1	1015	27.77261353	0	28.29999924	2	0	0	0
116	0	1	1	760	35.11782455	0	36.79999924	3	0	0	0
117	0.181818182	1	1	1040	20.31047249	0	32.09999847	3	1	0	0
118	0.090909091	1	1	970	20.88244057	0	35.09999847	3	0	0	0
119	0.272727273	1	1	1070	22.89814758	1	19.10000038	2	0	0	0
120	0	1	1	1040	18.99628067	0	34.29999924	3	0	0	0
121	0.181818182	1	1	900	30.98370171	1	39.79999924	1	1	0	1
122	0.181818182	0	1	690	24.24937057	1	17.79999924	1	0	0	0
123	0	1	1	680	22.4917469	0	35.90000153	3	0	0	0
124	0.090909091	0	1	820	30.08643532	0	36	1	0	0	1
124	0.181818182	1	1	840	30.08643532	0	36	1	0	0	1
125	0	1	1	780	22.98241615	0	34.20000076	3	1	0	0
126	0.090909091	0	2	1019	17.45514488	0	27.10000038	1	1	0	1
127	0.181818182	1	1	624	32.16753006	1	41.5	2	0	0	1
128	0	0	2	531	23.72976494	0	39.5	2	0	0	0
128	0	0	2	575	23.72976494	0	39.5	2	0	0	0
129	0.090909091	1	2	1055	41.22011948	0	21.29999924	1	1	2	1
130	0.363636364	1	1	661	35.98679733	0	34.40000153	1	0	0	0
131	0.090909091	1	2	1018	23.2927227	0	32.29999924	2	0	0	0
131	0.090909091	1	2	888	23.2927227	0	32.29999924	2	0	0	0
132	0.272727273	1	2	612	32.16701508	0	41.79999924	3	1	0	0
133	0	0	1	1033	22.13121605	0	31.5	3	0	0	0
133	0	0	1	933	22.13121605	0	31.5	3	0	0	0
134	0.181818182	0	1	1018	23.18912315	0	34.29999924	2	0	0	0
134	0.090909091	0	1	1057	23.18912315	0	34.29999924	2	0	0	0
135	0	1	1	814	24.78837395	0	19.89999962	2	0	0	1
136	0.090909091	0	2	735	22.85088539	0	26.70000076	3	0	0	0
136	0	0	2	710	22.85088539	0	26.70000076	3	0	0	0
137	0.090909091	1	1	792	18.97059441	0	27.39999962	3	0	0	0
138	0.272727273	0	1	658	18.55129814	1	19.10000038	2	0	0	1
139	0.090909091	1	1	864	21.09312439	0	32.40000153	3	0	0	0
139	0.090909091	1	1	954	21.09312439	0	32.40000153	3	0	0	0
140	0.090909091	1	1	790	24.60864639	0	28.10000038	2	0	0	0
141	0.090909091	1	1	953	21.82536125	0	31.70000076	3	0	2	0
141	0	0	1	865	21.82536125	0	31.70000076	3	1	2	0
142	0.181818182	1	1	722	21.09312439	0	37.59999847	3	1	0	0
143	0	1	1	1198	23.91944504	0	29.20000076	2	0	0	1
143	0.272727273	1	1	975	23.91944504	0	29.20000076	2	0	0	1
144	0.090909091	0	1	1183	18.6157589	0	30.10000038	3	0	0	0
145	0.090909091	1	1	953	21.09312439	0	37.59999847	3	0	0	0
146	0.181818182	1	1	917	32.87817764	0	42.09999847	2	1	0	0
147	0.090909091	1	1	1418	24.74425507	0	39.29999924	3	0	0	0
148	0.090909091	1	1	1080	25.1335392	0	26.89999962	2	0	1	0
148	0.181818182	1	1	1217	25.1335392	0	26.89999962	2	0	1	0
149	0.181818182	1	1	735	19.86886024	0	40	3	0	0	0
150	0	1	2	885	24.13153839	0	38.09999847	3	1	0	0
151	0.181818182	1	1	877	25.74917412	0	22.10000038	2	1	0	1
152	0.181818182	1	2	987	19.61133575	0	28.20000076	3	0	0	0
152	0.181818182	0	2	885	19.61133575	0	28.20000076	3	0	0	0
153	0.272727273	1	1	970	27.2150116	0	37.59999847	2	0	2	0
154	0	1	1	1314	18.14578629	0	34.40000153	3	0	0	0
155	0	0	1	765	25.58835602	0	37.20000076	3	0	0	0
156	0	0	1	862	22.52276802	0	35.09999847	3	0	0	0
157	0.090909091	1	1	741	18.81496811	0	34.70000076	2	1	0	0
158	0.272727273	1	1	741	19.99062347	0	32.59999847	3	1	0	0
159	0.090909091	1	1	1099	17.83828354	0	16	1	0	0	1
160	0.363636364	1	1	514	32.9980278	0	32.5	2	0	1	0
161	0.181818182	0	1	922	26.36963654	0	15.39999962	1	0	0	1
162	0.181818182	1	1	1217	18.96548653	1	21.60000038	2	0	0	0
163	0.090909091	0	1	510	19.72690582	0	30.79999924	2	0	0	0
164	0.090909091	1	1	725	24.6957531	0	36.09999847	3	0	0	0
165	0.181818182	0	2	725	19.19099808	0	36.5	2	1	0	0
166	0.272727273	1	2	745	21.49170494	0	34.5	2	1	0	1
167	0.636363636	0	1	1105	30.6432209	1	18.20000076	2	0	0	1
168	0.090909091	1	1	1015	24.08315849	1	37.5	3	1	0	0
169	0.181818182	1	1	1050	29.79201889	0	29.29999924	3	0	0	0
170	0.090909091	0	1	935	22.2698288	0	31.20000076	3	0	0	0
171	0.090909091	0	1	960	20.79024887	0	21.70000076	2	1	0	1
172	0.090909091	1	2	1070	26.39387321	0	25.89999962	2	1	0	0
173	0.181818182	1	1	675	24.97359657	0	20.79999924	2	1	1	1
174	0.090909091	0	1	1030	27.23842049	1	20.79999924	2	1	0	1
175	0.272727273	1	1	800	39.59080887	0	26.60000038	1	1	2	0
176	0.363636364	0	2	910	25.59405899	0	28.79999924	2	0	0	1
177	0.181818182	0	1	560	35.75042343	1	29.39999962	3	0	0	0
178	0	0	1	1090	33.90105438	0	33.90000153	3	0	0	0
179	0.090909091	0	1	615	19.58501816	0	37	3	0	0	0
180	0.454545455	1	2	715	24.81848145	0	24	2	1	2	1
181	0.090909091	0	1	645	26.39387321	0	38.5	2	0	0	0
182	0	0	1	1060	43.39915466	0	23.39999962	2	1	0	1
183	0.090909091	0	1	560	28.59874916	0	41.20000076	3	0	0	0
184	0	0	1	560	21.09312439	0	39.29999924	2	1	0	0
185	0.454545455	1	2	930	21.28001595	0	19.79999924	2	1	2	1
186	0	0	1	890	19.51973152	0	27.5	2	1	0	0
187	0.454545455	1	2	645	29.88192749	1	37.20000076	2	0	2	1
188	0.272727273	1	1	1055	21.57190323	0	35.70000076	3	0	0	0
189	0	0	2	575	21.2456131	0	18	1	1	0	1
190	0.090909091	0	1	1170	25.48752403	1	18.10000038	2	0	0	1
191	0	0	1	1160	19.79540443	0	32.5	3	0	0	0
192	0.090909091	1	2	905	17.83052444	0	29.29999924	2	0	0	1
193	0.181818182	1	1	835	21.71617126	0	27	3	0	1	0
194	0.454545455	1	2	650	28.69636726	0	30.5	1	0	0	0
195	0	1	1	1340	20.1652813	0	39	3	0	0	0
196	0.090909091	0	1	905	25.92416763	0	42.20000076	3	1	2	0
197	0.090909091	0	1	840	21.7749424	0	32.40000153	3	0	0	0
198	0.181818182	0	1	875	39.7917366	0	27.79999924	1	1	0	1
199	0	0	1	900	20.45753288	0	31	3	1	0	0
199	0	1	1	950	20.45753288	0	31	3	1	0	0
200	0	0	1	615	32.33249283	0	24.60000038	2	0	0	0
200	0.090909091	0	1	580	32.33249283	0	24.60000038	2	0	0	0
201	0	0	1	880	20.94059372	0	38.29999924	3	1	0	0
201	0.181818182	0	1	1035	20.94059372	0	38.29999924	3	1	0	0
202	0	0	1	570	32.9980278	0	30.89999962	2	1	0	0
203	0.090909091	0	2	900	24.17409706	0	30.60000038	2	1	0	0
203	0.363636364	1	2	1055	24.17409706	0	30.60000038	2	0	0	0
204	0.090909091	0	1	750	20.16501617	0	38.29999924	3	1	0	0
204	0	0	1	810	20.16501617	0	38.29999924	3	1	0	0
205	0	1	1	720	19.33536339	0	30	3	0	0	0
205	0	1	1	570	19.33536339	0	30	3	0	0	0
206	0.090909091	0	1	1020	17.32097816	0	38.20000076	2	0	0	0
206	0	1	1	1050	17.32097816	0	38.20000076	2	0	0	0
207	0.363636364	1	1	605	22.95709419	0	34	2	1	0	1
207	0.090909091	1	2	595	22.95709419	0	34	2	0	0	1
208	0.181818182	1	1	725	30.33679199	0	34.90000153	3	0	0	0
209	0.181818182	1	1	1195	29.27959824	0	33.20000076	3	0	0	0
209	0.090909091	1	1	1100	29.27959824	0	33.20000076	3	0	0	0
210	0.272727273	1	1	1075	29.65238762	1	37.70000076	2	0	0	0
210	0.090909091	1	1	1070	29.65238762	1	37.70000076	2	1	0	0
211	0.181818182	0	1	830	20.16964531	0	28.5	3	0	0	0
211	0	0	1	795	20.16964531	0	28.5	3	0	0	0
212	0.090909091	0	1	940	22.2698288	0	35	3	0	0	0
213	0.272727273	1	2	810	24.96019745	0	20.70000076	2	1	2	1
214	0	1	1	655	21.09570694	1	30.79999924	1	1	0	0
215	0.363636364	0	2	570	22.4917469	0	39.79999924	2	1	0	1
216	0.363636364	1	2	1085	19.26652527	1	23.70000076	1	0	0	1
217	0.090909091	1	1	1080	19.99292183	1	22.39999962	2	1	2	0
218	0.181818182	1	1	720	34.50141907	0	23.5	2	0	0	1
219	0.272727273	0	1	745	32.78462219	0	30.60000038	3	1	0	0
220	0.090909091	0	2	840	22.69830513	0	18.10000038	1	0	2	1
221	0	1	1	755	24.68481636	0	39	3	1	0	0
222	0.090909091	1	1	515	41.24042511	0	31.79999924	2	0	0	0
223	0.090909091	1	2	500	26.72379303	0	27.60000038	1	0	0	0
224	0.272727273	1	1	625	23.49313736	1	26.5	2	1	0	0
225	0	0	2	845	26.70747185	0	19.60000038	2	0	2	1
226	0.272727273	0	2	690	32.6855545	0	20.10000038	2	0	0	1
227	0	1	1	690	22.13121605	0	29	2	0	0	0
227	0.363636364	1	1	660	22.13121605	0	29	2	1	0	0
227	0.272727273	0	1	595	22.13121605	0	29	2	0	0	0
228	0.272727273	1	2	725	72.09895325	0	34	2	1	0	1
229	0	1	2	880	25.24051476	0	27.29999924	2	0	0	0
230	0	0	1	845	23.09463882	0	45.09999847	2	0	0	0
231	0.272727273	1	1	1110	31.49442101	0	29.70000076	3	1	0	0
232	0.090909091	0	2	680	45.36446762	0	21.5	1	1	0	1
233	0	1	2	889	26.36963654	0	28.60000038	2	1	0	1
234	0.181818182	0	2	1050	23.42244148	0	21.10000038	2	1	0	0
235	0	1	1	1100	23.26732635	0	37.59999847	3	1	0	0
235	0	1	1	1185	23.26732635	0	37.59999847	3	0	0	0
236	0.181818182	1	1	845	19.57761383	0	33.70000076	3	0	0	0
236	0.181818182	1	1	885	19.57761383	0	33.70000076	3	0	0	0
237	0.090909091	1	1	723	32.00256729	0	39.5	2	0	0	0
237	0	0	1	783	32.00256729	0	39.5	2	0	0	0
238	0.181818182	1	2	630	19.57761383	1	23.70000076	1	0	0	1
239	0.181818182	1	2	900	33.26439667	0	27.29999924	1	0	0	1
240	0	1	1	985	18.26565361	0	36.90000153	3	0	0	0
240	0.272727273	1	1	1125	18.26565361	0	36.90000153	3	0	0	0
240	0	1	1	860	18.26565361	0	36.90000153	3	0	0	0
241	0.181818182	0	2	700	23.5775547	0	28.20000076	2	1	0	1
242	0.090909091	1	1	915	20.86230278	0	31.20000076	3	0	0	0
243	0.181818182	0	2	604	20.62021255	0	17.79999924	2	0	0	0
243	0.090909091	0	2	520	20.62021255	0	17.79999924	2	0	0	0
244	0.272727273	1	2	670	27.95832253	0	26.70000076	3	0	0	0
245	0.090909091	0	1	1235	19.79540443	0	33.5	3	0	2	0
245	0.272727273	0	1	870	19.79540443	0	33.5	3	0	2	0
245	0.090909091	0	1	1025	19.79540443	0	33.5	3	0	2	0
246	0.181818182	0	1	830	37.45282745	0	34.59999847	3	0	0	0
247	0.090909091	0	1	1110	22.49933243	0	31.10000038	3	1	0	0
248	0.181818182	0	2	457	24.50824928	0	37.20000076	3	0	0	0
249	0.090909091	1	2	585	19.79540443	0	17	2	0	0	0
250	0.181818182	1	2	630	18.87114716	0	17.20000076	1	1	1	1
251	0.272727273	0	1	560	26.30253983	0	37.5	3	1	0	0
252	0.090909091	1	1	772	21.82536125	0	30.39999962	3	1	0	0
253	0.090909091	1	2	1056	17.57760239	0	20.70000076	2	0	0	0
254	0.090909091	0	1	1100	24.08315849	0	33.29999924	3	1	0	0
255	0	0	1	780	39.59080887	1	32.59999847	2	1	1	0
256	0.363636364	1	1	490	28.38408279	0	26.10000038	3	0	0	0
257	0.272727273	1	2	700	37.4224472	0	25.70000076	1	0	2	1
258	0.181818182	0	2	900	25.28382683	0	17.10000038	1	0	0	1
259	0.090909091	0	2	540	32.99234009	0	40.40000153	2	0	0	1
259	0.090909091	0	2	960	32.99234009	0	40.40000153	2	1	0	1
260	0.363636364	1	2	1200	26.30253983	0	29.79999924	2	1	0	1
261	0.272727273	0	2	650	18.97059441	0	17.60000038	1	1	0	1
262	0.181818182	1	2	690	24.17409706	1	25.79999924	1	1	0	1
263	0.181818182	0	2	990	29.47194481	0	25.79999924	2	1	0	0
264	0.090909091	0	1	480	25.48752403	0	30.39999962	3	0	0	0
265	0	1	1	1040	20.16501617	0	19.20000076	2	1	0	1
266	0.090909091	1	2	1030	33.58424759	0	24.39999962	2	1	0	1
267	0.181818182	1	2	820	27.21868134	0	21.39999962	1	0	0	1
268	0.090909091	0	2	700	22.14738846	0	19	2	1	0	1
269	0.363636364	0	2	740	30.1879921	0	42.40000153	2	1	0	0
270	0.272727273	0	2	610	20.64587021	0	24.60000038	2	1	0	1
271	0.090909091	1	2	1050	19.72690582	1	25.5	1	1	0	1
272	0	0	1	600	38.47426605	0	23.5	2	0	0	0
273	0.363636364	0	2	870	32.14754868	0	23.5	2	1	0	1
273	0.272727273	1	2	980	32.14754868	0	23.5	2	0	0	1
274	0.272727273	0	1	990	17.30977058	0	18.10000038	2	1	0	1
275	0.090909091	1	2	700	20.79024887	0	17	1	1	0	1
276	0.272727273	0	2	900	27.18724823	0	40.40000153	3	1	0	0
277	0.454545455	0	1	680	22.14778137	0	29	2	0	0	0
277	0.181818182	0	1	420	22.14778137	0	29	2	0	0	0
278	0.181818182	0	2	940	28.12416649	0	16.70000076	1	0	2	1
279	0.090909091	1	2	1140	26.03991508	0	32.79999924	2	0	0	1
279	0.363636364	1	2	1270	26.03991508	0	32.79999924	2	0	0	1
280	0	0	1	920	24.60864639	0	31	2	0	0	1
280	0	0	1	800	24.60864639	0	31	2	0	0	1
281	0.272727273	0	1	890	24.12647247	0	36.79999924	3	1	0	0
282	0.272727273	0	1	760	34.06090164	0	18.79999924	1	0	2	1
283	0.090909091	0	2	980	23.18912315	1	39	2	1	0	1
283	0.090909091	0	2	850	23.18912315	1	39	2	0	0	1
283	0	0	2	920	23.18912315	1	39	2	0	0	1
284	0.636363636	0	1	710	16.40665054	0	19.20000076	1	0	0	1
285	0.272727273	0	2	660	16.52436447	1	18.39999962	1	1	0	0
286	0.181818182	0	2	640	36.78274536	0	32.90000153	2	0	0	1
287	0.272727273	1	2	590	24.24937057	0	38.40000153	2	1	0	0
288	0	1	2	800	26.36640549	0	23.79999924	1	0	0	0
289	0.454545455	1	2	970	20.94059372	1	18.5	1	0	0	0
290	0.272727273	1	2	860	38.67072678	0	14.60000038	1	1	2	0
291	0.090909091	0	2	840	19.63044167	0	23.20000076	2	0	0	0
292	0.181818182	0	2	690	28.04348946	0	24.60000038	2	0	0	1
293	0.090909091	1	1	910	30.51791191	0	29.20000076	3	1	0	0
294	0	0	2	430	32.26402283	0	20.39999962	2	0	0	1
295	0	0	2	720	16.85377121	0	22.29999924	3	1	0	1
296	0.363636364	0	2	700	24.51416969	0	23.79999924	2	0	0	1
297	0	1	2	920	25.43894196	0	28.5	3	1	0	0
298	0.272727273	1	1	870	33.78414917	0	40.59999847	2	0	2	0
299	0	0	2	820	25.53601837	0	29.39999962	2	0	0	1
300	0	0	1	500	22.89814758	0	34.90000153	3	0	0	1
301	0.272727273	1	1	1010	21.11009789	0	33.20000076	3	1	0	0
302	0.090909091	0	2	1010	22.52276802	0	19.5	2	0	0	1
303	0.272727273	0	1	850	27.09355164	0	25.20000076	2	0	2	1
303	0.181818182	0	1	930	27.09355164	0	25.20000076	2	0	2	1
304	0	1	1	910	17.22605133	1	21.89999962	2	0	0	1
305	0.272727273	0	2	900	49.71011353	0	23.10000038	2	1	0	1
306	0.090909091	1	1	820	37.1163826	0	33.29999924	2	1	0	1
307	0	1	1	820	21.79037285	0	42.09999847	2	0	0	0
307	0	1	1	730	21.79037285	0	42.09999847	2	0	0	0
308	0.090909091	0	2	750	25.42807198	0	16.5	1	1	0	1
309	0.454545455	0	2	1010	29.79201889	0	27	2	0	2	1
310	0.181818182	1	2	420	30.86969566	0	34.29999924	2	0	0	1
310	0.181818182	1	2	615	30.86969566	0	34.29999924	2	0	0	1
311	0.181818182	1	2	810	38.38253403	0	21.79999924	2	0	0	1
312	0.181818182	0	2	780	26.38762474	0	17.70000076	1	0	0	1
313	0.272727273	1	2	800	31.60914421	0	22	2	0	0	1
314	0	0	1	1360	20.42881393	0	34.79999924	3	0	0	0
315	0.090909091	0	2	830	26.13386154	0	32.20000076	3	1	2	1
316	0	1	2	960	16.82609367	0	14	1	0	2	1
317	0.090909091	1	2	620	22.86927414	0	16.39999962	1	0	0	1
318	0.272727273	1	2	580	38.2320137	0	21.5	2	0	0	1
319	0	1	2	590	43.19916534	0	29.89999962	2	0	0	1
320	0.090909091	1	2	690	26.36640549	1	23.39999962	2	0	0	1
321	0	0	2	570	33.58424759	0	22.29999924	2	0	0	1
321	0.272727273	0	2	590	33.58424759	0	22.29999924	2	0	0	1
322	0.181818182	1	1	1450	26.36963654	0	24.79999924	3	0	0	1
323	0.363636364	1	1	610	32.16753006	1	20.70000076	2	1	2	1
324	0	1	2	611	24.43286896	0	26.89999962	3	0	0	1
325	0.090909091	1	1	639	37.53794479	0	29.5	2	0	0	0
326	0	0	2	558	21.60878563	0	15.19999981	1	1	0	1
327	0	0	2	657	34.38387299	0	33.09999847	3	1	0	0
328	0.181818182	0	2	495	25.58799934	0	39.20000076	2	0	0	0
329	0.272727273	0	2	683	26.39387321	0	38.29999924	2	0	0	1
330	0.090909091	1	2	698	25.42210197	1	26.60000038	2	0	0	1
331	0	0	1	828	17.91159821	0	40.90000153	2	1	0	0
332	0.272727273	0	1	679	19.79540443	1	27.10000038	2	0	0	1
333	0.363636364	1	2	874	34.90098953	0	17.20000076	1	1	0	1
334	0	0	2	1088	19.79540443	0	24.10000038	2	0	0	1
335	0.545454545	0	1	806	39.13513184	0	31.89999962	3	0	0	0
336	0.181818182	1	2	618	31.77762413	0	27.29999924	2	0	0	1
337	0.090909091	0	1	510	25.58835602	0	27.20000076	3	0	0	0
338	0.181818182	1	2	873	25.8390789	0	29.10000038	2	0	0	0
339	0.090909091	1	2	578	20.42881393	0	21.20000076	2	0	0	0
340	0.090909091	1	1	821	26.33003235	0	36.79999924	2	1	0	0
341	0.272727273	1	2	935	26.38762474	1	21.89999962	2	1	0	1
342	0.090909091	1	2	1053	22.70726776	1	21.89999962	2	1	0	1
343	0.090909091	1	1	733	21.97200394	1	28.89999962	3	0	0	0
344	0.272727273	1	1	947	40.85762787	0	22.29999924	3	1	0	0
345	0.272727273	1	2	546	39.15522766	0	30.5	3	1	0	0
346	0.181818182	1	2	587	20.93953514	0	16	1	1	0	1
347	0	0	2	774	29.73920441	0	35.5	3	0	0	0
348	0.090909091	0	1	1015	32.5742569	0	39.5	3	0	0	0
349	0.181818182	1	1	736	21.79037285	0	25.10000038	2	0	2	0
350	0	1	1	1074	29.4515419	0	27.60000038	2	1	0	1
351	0	0	1	758	26.30253983	0	31.5	3	1	0	0
352	0.181818182	0	2	996	39.09592438	0	30.10000038	2	1	0	0
353	0	1	2	690	23.26732635	0	39.29999924	3	1	0	0
354	0.090909091	0	2	720	32.14754868	0	23.89999962	2	0	0	0
355	0	0	1	790	20.62021255	0	36.59999847	3	1	0	0
356	0.272727273	1	1	642	15.20131969	0	21.5	1	0	0	1
357	0.090909091	0	2	788	26.49147415	0	19.70000076	2	1	0	0
358	0.272727273	0	2	557	23.09463882	1	29.60000038	2	0	0	1
359	0.181818182	1	2	694	29.08613777	0	21.89999962	2	0	0	1
360	0.363636364	1	1	909	35.98312378	0	37.09999847	2	0	0	0
361	0.363636364	1	2	884	38.76599884	0	30.20000076	2	0	0	1
362	0.090909091	0	2	661	21.58987427	0	18.60000038	2	0	0	1
363	0	0	1	761	23.18912315	0	33.90000153	3	0	0	0
364	0.272727273	0	1	703	19.79540443	0	39.29999924	2	0	0	0
365	0	0	2	805	43.94400787	0	20	1	1	0	1
366	0	0	1	555	24.60864639	1	31	2	0	0	0
367	0	1	2	910	31.9849968	1	22	1	0	0	1
368	0	1	1	720	20.79024887	0	32.40000153	2	0	0	0
369	0.181818182	1	1	862	14.3001709	0	22.60000038	1	0	0	1
370	0.090909091	0	1	613	20.64587021	0	19.20000076	2	0	0	1
371	0.181818182	0	2	1031	24.55223274	0	20.70000076	2	0	0	1
372	0.181818182	0	2	880	45.85935211	0	22.39999962	2	0	0	1
373	0.090909091	1	2	635	34.64195633	1	30	2	0	0	0
374	0.272727273	1	1	940	27.77261353	0	26.60000038	2	0	0	0
375	0	1	1	1026	18.72641373	0	25	2	0	0	0
375	0	1	1	1167	18.72641373	0	25	2	0	0	0
375	0.090909091	0	1	750	18.72641373	0	25	2	0	0	0
376	0.181818182	1	1	934	22.13121605	1	21.70000076	2	1	0	1
377	0	0	1	989	33.41538239	1	24	2	1	1	1
378	0.272727273	0	2	650	28.04348946	1	29.89999962	2	0	0	1
379	0.181818182	1	1	910	33.78414917	0	32.59999847	2	0	0	0
380	0.181818182	0	1	604	20.32016563	0	20.29999924	2	0	0	1
381	0.090909091	0	1	959	25.53601837	1	33.79999924	3	0	0	0
382	0.181818182	1	2	757	20.93953514	1	28.39999962	2	1	2	1
383	0.090909091	0	2	963	22.67510796	1	20.29999924	2	0	0	1
384	0	0	1	810	19.85478401	0	22	2	1	1	0
385	0.181818182	1	2	828	23.88778687	0	30.29999924	2	0	0	0
385	0	1	2	787	23.88778687	0	30.29999924	2	0	0	0
386	0.090909091	1	1	534	32.66241455	0	33.70000076	3	0	0	0
387	0.181818182	0	2	784	29.88192749	0	22.70000076	2	0	0	1
388	0.181818182	0	2	610	16.68353271	1	22.20000076	1	1	0	1
389	0.090909091	0	2	704	29.69310379	0	26.29999924	2	0	0	0
390	0	0	1	620	19.70742226	0	17.39999962	1	0	0	1
391	0.090909091	0	1	917	18.14578629	1	21.60000038	2	0	0	1
392	0.090909091	0	2	934	18.97059441	0	22.20000076	1	0	0	1
392	0.454545455	0	2	985	18.97059441	0	22.20000076	1	0	0	1
393	0	1	1	1128	21.4059391	0	40.5	3	0	0	0
393	0.181818182	1	1	969	21.4059391	0	40.5	3	0	0	0
394	0.181818182	0	1	518	31.1853714	1	27	1	0	0	1
395	0	0	2	860	26.27656364	1	31.79999924	2	0	0	1
396	0.181818182	1	1	630	32.26402283	0	25	1	0	0	0
397	0.272727273	1	1	780	21.97200394	0	31.5	2	0	0	0
398	0.272727273	1	2	606	30.33679199	0	34.20000076	2	1	2	1
399	0	1	2	862	30.33679199	0	35.29999924	2	1	0	0
400	0	0	2	890	28.6003418	0	23.89999962	2	0	0	0
400	0	0	2	1090	28.6003418	0	23.89999962	2	0	0	0
401	0	1	1	790	27.23796654	0	25.10000038	2	0	0	0
402	0.090909091	0	2	965	18.26565361	1	26.5	1	0	0	1
403	0.272727273	0	2	809	18.70340347	1	28.10000038	1	1	1	1
404	0.181818182	1	2	720	41.24042511	0	28.20000076	2	1	0	1
405	0.181818182	0	2	730	23.18912315	0	30.29999924	2	0	0	1
406	0.727272727	0	2	469	24.39966583	0	19.79999924	2	0	0	0
407	0.454545455	0	1	630	35.07109833	0	35.79999924	2	0	0	1
408	0.545454545	1	1	870	23.60623741	1	18	1	0	0	1
409	0.090909091	0	2	1040	19.79540443	0	21.79999924	2	0	0	1
410	0.272727273	1	2	820	29.27959824	0	32.09999847	1	1	0	0
411	0.090909091	0	1	1223	27.09355164	1	24.29999924	2	0	0	1
412	0	1	1	893	26.27656364	1	30.29999924	2	0	0	0
413	0	1	2	916	34.50141907	0	17.60000038	1	0	0	1
414	0.090909091	1	1	811	20.70085335	0	17.89999962	1	0	0	1
415	0.363636364	0	1	904	21.79073524	0	19.79999924	1	0	0	0
416	0.090909091	0	1	920	24.30859756	0	27.89999962	3	0	0	0
416	0.090909091	0	1	860	24.30859756	0	27.89999962	3	0	0	0
417	0	0	1	905	18.14578629	0	22.10000038	2	0	0	0
418	0	0	1	780	21.82536125	0	34.5	2	1	0	0
419	0	0	1	680	25.56906319	1	28.29999924	2	0	0	1
420	0.272727273	1	2	430	24.90921593	0	25.39999962	1	0	0	0
421	0	0	1	670	23.26732635	0	34.20000076	2	0	0	0
422	0.181818182	0	2	810	20.74978256	0	23.20000076	2	1	0	1
423	0	0	1	555	19.41060257	0	22.20000076	2	0	0	0
424	0	0	1	600	30.385746	0	31	3	0	0	0
425	0.181818182	1	1	860	13.19693661	0	20.20000076	2	0	0	1
425	0.181818182	1	1	820	13.19693661	0	20.20000076	2	0	0	1
426	0	1	2	980	26.40538788	0	42.40000153	3	0	0	0
427	0.090909091	0	1	490	22.14738846	0	28.10000038	3	0	0	0
428	0.090909091	1	1	680	25.58835602	1	20.29999924	2	0	0	1
429	0.272727273	0	2	957	50.84420395	0	23.39999962	2	0	0	1
429	0.181818182	1	2	800	50.84420395	0	23.39999962	2	0	0	1
430	0	0	1	873	17.83052444	0	19.89999962	2	1	2	1
431	0.272727273	1	1	1180	17.61388397	0	18.89999962	1	0	2	1
432	0.181818182	0	2	1049	31.11235809	1	19.5	2	1	0	1
433	0.272727273	1	2	690	34.38387299	0	23	2	0	0	1
434	0.363636364	1	1	670	28.9408226	1	25.20000076	2	1	0	1
435	0.272727273	1	1	793	35.46676254	1	23.79999924	1	0	0	1
436	0.363636364	1	2	800	23.37821198	0	27.5	2	1	0	1
437	0.545454545	0	1	665	30.68629837	1	34	2	0	0	1
438	0.181818182	0	2	621	23.46121788	0	33	2	0	0	1
439	0.090909091	0	2	1030	27.24528694	0	27.39999962	2	0	0	0
440	0	0	1	1090	27.60113525	0	22.60000038	2	0	0	0
441	0.090909091	0	2	670	22.33513069	0	27.79999924	2	1	0	0
441	0.090909091	0	2	630	22.33513069	0	27.79999924	2	1	0	0
442	0.272727273	1	2	680	32.99234009	0	26.20000076	2	0	0	1
443	0.363636364	1	1	1020	25.59405899	0	24.39999962	2	1	0	0
444	0.090909091	0	1	932	31.0230999	1	22.60000038	2	0	0	0
445	0.181818182	0	1	960	40.85762787	0	32	2	0	0	1
446	0.181818182	0	2	890	18.06236839	0	22.20000076	2	1	2	1
447	0.090909091	0	2	740	22.57796097	1	21.70000076	2	1	0	1
448	0.181818182	1	1	780	27.57889748	0	19.20000076	2	1	2	1
449	0.181818182	1	1	1047	44.20791626	0	29.10000038	2	0	2	1
449	0.090909091	1	1	1216	44.20791626	0	29.10000038	2	0	2	1
450	0.272727273	1	1	775	15.81984234	0	26.29999924	1	0	0	1
451	0	0	1	717	22.14738846	0	31.60000038	2	0	0	0
452	0.090909091	1	1	990	21.07276344	0	21.20000076	2	0	0	0
453	0.272727273	1	2	590	35.80068207	1	17.10000038	1	0	2	1
454	0	1	1	750	21.44502068	0	31.39999962	3	0	0	0
455	0.181818182	1	2	1046	26.8747921	0	24.20000076	1	1	0	1
456	0.363636364	0	2	940	36.78274536	0	30.39999962	2	0	0	1
457	0.090909091	1	1	780	24.08131599	0	28.10000038	2	0	0	0
458	0.181818182	1	1	775	24.30859756	0	35	3	1	2	0
459	0.090909091	1	1	1005	19.19099808	0	32.09999847	3	1	0	0
460	0.454545455	0	1	755	31.49442101	1	23.89999962	2	0	2	1
461	0.181818182	0	1	870	26.88942909	0	40.20000076	3	1	0	0
462	0	0	1	880	22.85088539	0	37.59999847	3	1	0	0
463	0.272727273	1	2	890	31.30810356	0	28.29999924	2	1	0	0
464	0	0	1	710	24.81848145	0	36.79999924	3	0	0	0
465	0	1	1	688	24.55223274	0	37.29999924	3	0	0	0
466	0	1	1	544	24.97799492	0	29.5	3	0	0	0
467	0.272727273	1	2	925	45.19950485	0	29	1	0	0	1
468	0	1	1	790	23.91944504	0	31.60000038	2	0	0	0
469	0.090909091	1	1	600	22.4917469	0	29.10000038	3	0	0	0
470	0.363636364	1	1	717	31.15394402	0	35.20000076	2	0	0	1
471	0.090909091	1	1	699	21.64943695	0	23.5	2	0	0	0
472	0.090909091	0	1	640	14.1920414	0	22.89999962	2	0	0	1
473	0.090909091	1	2	475	26.64199257	0	18.20000076	1	1	2	0
474	0.181818182	0	2	996	28.5288372	0	34.79999924	2	1	0	0
475	0	1	2	877	22.2698288	0	31.29999924	2	1	0	0
476	0	0	1	834	27.98687172	0	26.39999962	2	0	2	1
477	0.181818182	0	1	419	28.12416649	1	32.59999847	2	1	2	1
478	0	1	1	820	29.11590576	1	21.89999962	2	0	0	0
479	0	1	1	975	17.03045082	1	24.20000076	2	0	0	1
480	0	1	1	977	20.94059372	0	41.90000153	2	1	0	0
481	0.090909091	1	1	600	18.06236839	0	33.40000153	2	1	0	0
481	0	1	1	655	18.06236839	0	33.40000153	2	0	0	0
482	0	1	1	783	22.85088539	0	39.29999924	2	1	0	0
483	0.363636364	1	1	710	19.79540443	1	24.70000076	1	0	0	1
483	0.181818182	0	1	610	19.79540443	1	24.70000076	1	0	0	1
484	0.181818182	0	1	980	18.70402908	0	37.90000153	3	0	0	0
484	0	1	1	1100	18.70402908	0	37.90000153	3	0	0	0
484	0.090909091	1	1	814	18.70402908	0	37.90000153	3	0	0	0
485	0.090909091	0	1	511	26.34095192	0	32.90000153	2	1	0	0
486	0	0	1	1155	22.57796097	1	32.79999924	3	0	0	0
487	0	1	1	960	22.13121605	0	28.20000076	2	0	0	0
488	0	0	1	859	22.57796097	0	25.29999924	3	0	0	0
488	0	0	1	792	22.57796097	0	25.29999924	3	0	0	0
489	0.181818182	0	1	684	21.02125168	1	40.5	2	1	0	1
490	0.090909091	1	1	814	31.79867744	0	25	2	1	0	0
491	0	1	2	850	25.58799934	0	19.60000038	1	0	0	1
492	0.090909091	0	1	520	18.28070641	0	16.39999962	1	0	0	1
493	0	0	1	880	20.94059372	0	26.89999962	3	0	1	0
494	0.272727273	1	1	690	20.62021255	0	33.90000153	2	0	0	0
495	0.454545455	1	1	670	20.6841774	0	26.20000076	3	1	0	0
495	0.272727273	1	1	805	20.6841774	0	26.20000076	3	1	0	0
495	0.181818182	1	1	920	20.6841774	0	26.20000076	3	0	0	0
495	0.090909091	1	1	580	20.6841774	0	26.20000076	3	1	0	0
495	0	0	1	590	20.6841774	0	26.20000076	3	0	0	0
496	0	1	1	764	22.2698288	0	22.10000038	2	1	0	0
497	0	1	2	908	22.18887901	0	33.59999847	3	1	0	0
498	0	1	1	1135	35.15520477	0	24.79999924	2	0	0	0
499	0.181818182	1	1	1060	23.98874855	0	26.89999962	3	1	0	0
499	0	0	1	965	23.98874855	0	26.89999962	3	0	0	0
499	0.090909091	0	1	1025	23.98874855	0	26.89999962	3	0	0	0
500	0	1	1	993	21.58987427	0	28	3	0	0	0
501	0.090909091	0	1	985	32.99234009	0	35.59999847	3	0	0	0
502	0.181818182	1	1	680	27.23796654	0	27.39999962	2	0	0	1
503	0.090909091	1	2	680	29.69310379	0	29.60000038	2	1	2	0
504	0	0	1	435	17.32097816	0	22.39999962	2	0	0	0
505	0.090909091	0	1	650	23.09463882	1	31.89999962	2	0	0	0
505	0.181818182	1	1	668	23.09463882	1	31.89999962	2	0	0	0
506	0	0	1	945	17.97340202	0	26.39999962	3	0	0	0
507	0	0	1	955	21.58987427	0	22.70000076	2	1	0	1
507	0.090909091	0	1	662	21.58987427	0	22.70000076	2	1	0	1
508	0.272727273	1	1	660	17.91159821	1	25	3	0	0	1
509	0	1	1	1065	24.26325417	0	27.29999924	3	0	0	0
510	0.090909091	1	1	1075	22.2698288	0	25.20000076	2	0	0	0
511	0.090909091	0	2	687	26.04673958	0	15.80000019	1	0	0	1
512	0.090909091	0	1	770	20.92224312	0	27.20000076	2	0	0	0
512	0.181818182	0	1	685	20.92224312	0	27.20000076	2	0	0	0
513	0.272727273	1	1	790	23.18912315	1	22	1	1	2	1
514	0.090909091	0	1	1028	32.87817764	0	37.70000076	3	0	0	0
514	0.090909091	0	1	1115	32.87817764	0	37.70000076	3	1	0	0
514	0.272727273	1	1	1082	32.87817764	0	37.70000076	3	0	0	0
515	0.090909091	0	1	1087	22.38949966	0	30.39999962	3	0	0	0
515	0	1	1	937	22.38949966	0	30.39999962	3	0	0	0
515	0.090909091	0	1	1026	22.38949966	0	30.39999962	3	0	0	0
516	0	1	1	888	27.30032921	0	21.79999924	2	0	0	0
517	0.090909091	1	1	860	21.44502068	0	31.79999924	2	0	0	0
518	0.090909091	1	1	786	30.54017448	0	40	3	1	0	0
518	0	1	1	1005	30.54017448	0	40	3	1	0	0
519	0.090909091	0	1	577	36.9174881	1	21.60000038	1	1	0	1
520	0.090909091	0	1	669	36.60162735	0	30.29999924	3	1	0	0
521	0.090909091	1	1	826	32.16701508	0	27.29999924	2	1	0	0
521	0	0	1	728	32.16701508	0	27.29999924	2	0	0	0
522	0.272727273	1	1	950	17.25070953	1	21.29999924	1	1	2	1
523	0	0	1	850	16.4990139	1	24.70000076	1	1	0	1
524	0.090909091	0	1	1030	17.65049744	1	31.60000038	3	1	0	1
525	0	0	2	583	42.18624878	0	27.79999924	2	1	0	1
526	0.545454545	1	1	624	23.26732635	1	24.60000038	2	1	2	0
527	0	1	1	482	20.12532616	0	24.5	3	1	0	0
528	0	1	1	834	19.23432159	0	27.89999962	3	1	0	0
529	0.090909091	0	1	822	22.98241615	0	20.79999924	2	0	1	0
530	0.181818182	1	1	697	22.82712936	0	23.5	2	0	0	1
531	0.090909091	0	1	992	19.58102036	0	18.20000076	1	1	2	1
532	0.272727273	0	1	843	38.06214523	0	26.39999962	2	1	0	0
533	0	0	1	1078	39.26088333	0	26.10000038	2	0	2	0
533	0.363636364	0	1	688	39.26088333	0	26.10000038	2	0	2	0
534	0.181818182	0	2	1244	25.71804047	0	25.70000076	3	1	0	0
535	0.181818182	0	1	925	19.42974854	1	17.5	2	1	0	1
536	0.090909091	1	1	863	23.38003731	0	29.29999924	2	1	0	0
537	0	0	1	735	19.33536339	1	21.79999924	1	1	0	1
538	0	0	1	996	32.99234009	1	26.89999962	2	1	0	0
539	0	0	1	890	16.16624641	0	16.60000038	1	1	0	1
540	0	1	1	1060	28.37341118	0	25.89999962	3	0	0	0
541	0.090909091	0	2	662	21.56105614	0	17.89999962	1	1	0	0
542	0.545454545	1	2	741	29.47194481	0	41.79999924	3	1	0	1
543	0.090909091	0	1	1012	22.2698288	0	25.70000076	3	0	0	0
544	0.090909091	0	2	797	23.26732635	1	19.89999962	1	1	0	1
545	0.090909091	0	1	848	16.69872284	0	19.10000038	2	0	0	1
546	0.454545455	1	1	734	19.33536339	0	21.39999962	1	0	0	1
546	0.454545455	1	1	820	19.33536339	0	21.39999962	1	0	0	1
547	0.272727273	1	1	818	22.18151665	0	25	2	0	0	0
548	0.363636364	1	2	625	20.15054893	0	21.70000076	2	1	0	0
549	0.272727273	0	1	641	22.38949966	0	19.10000038	2	1	0	0
550	0	0	2	770	26.38722038	0	25.5	2	0	0	0
550	0.090909091	0	2	870	26.38722038	0	25.5	2	1	0	0
551	0	1	1	816	23.18912315	0	22.29999924	2	1	0	1
552	0	1	2	579	27.24528694	0	31.10000038	1	0	0	0
553	0.181818182	1	2	734	36.60162735	0	22.60000038	1	1	0	1
554	0.363636364	1	2	1010	26.33003235	0	32.20000076	2	1	0	1
555	0	0	2	1175	22.13121605	0	26.70000076	2	0	0	1
556	0	0	1	922	22.13121605	0	28.20000076	3	1	0	0
557	0.181818182	0	2	930	20.32016563	1	35.90000153	1	1	0	1
558	0	1	2	695	20.79024887	0	33.70000076	2	0	0	1
559	0.363636364	1	2	674	33.86693954	0	19.79999924	2	0	0	1
560	0	0	1	946	37.45282745	0	35.59999847	2	1	0	0
561	0.363636364	0	2	1000	21.44502068	0	21.10000038	1	1	0	1
562	0.181818182	1	1	1355	23.98874855	0	36.20000076	3	0	0	0
563	0.181818182	1	1	961	27.50709724	0	31.29999924	3	0	2	0
564	0.454545455	1	1	742	33.23257446	0	32.20000076	2	1	0	0
565	0.090909091	0	2	831	43.6507225	0	29.5	2	1	0	1
566	0.181818182	0	2	706	22.21103287	1	24.89999962	2	1	0	1
567	0.181818182	0	2	777	21.09312439	0	17.5	1	1	0	0
568	0.181818182	0	1	862	28.6003418	1	34.59999847	2	1	2	1
569	0.090909091	0	2	845	23.72976494	0	29.60000038	2	0	0	0
570	0.090909091	0	1	467	41.58049774	0	34	2	0	0	1
571	0.181818182	0	2	915	23.33056068	0	29.10000038	2	0	0	1
571	0	0	2	915	23.33056068	0	29.10000038	2	0	0	1
572	0.181818182	0	2	931	16.88872528	0	18.29999924	2	1	0	1
572	0	0	2	987	16.88872528	0	18.29999924	2	0	0	1
573	0.090909091	1	2	663	29.36318207	0	20.10000038	2	1	2	1
574	0	0	2	755	25.53601837	0	23.10000038	2	0	0	1
575	0.090909091	1	1	840	19.23432159	0	35.09999847	3	1	0	0
576	0	0	2	1108	22.4917469	1	38.70000076	1	0	0	0
577	0.272727273	1	2	1065	20.42881393	1	26.39999962	1	1	0	1
578	0.272727273	0	2	833	22.06964874	0	27.79999924	2	0	0	1
579	0.363636364	1	2	593	20.78517342	0	25.29999924	3	1	0	1
580	0.090909091	1	2	759	39.59080887	0	20.39999962	2	0	0	1
581	0.363636364	0	2	550	32.60981369	0	29.29999924	2	1	0	1
582	0.090909091	1	1	736	17.75337982	1	24	2	0	2	1
583	0.181818182	1	2	665	27.84614944	0	29.79999924	2	1	2	1
584	0.090909091	0	1	815	24.74425507	0	33.09999847	3	1	0	0
585	0	1	2	791	20.74157143	0	21.29999924	2	0	0	0
586	0.090909091	0	2	605	35.25186539	0	32.5	2	0	2	1
587	0.272727273	0	2	558	19.15925789	0	20.20000076	2	0	2	1
588	0.090909091	1	2	890	19.13555717	0	32.5	3	0	0	0
589	0.090909091	1	2	1220	34.12541199	0	26	2	0	0	0
589	0.090909091	0	2	1257	34.12541199	0	26	2	0	0	0
590	0	1	2	840	20.31047249	0	31.29999924	2	1	0	0
591	0.181818182	1	2	1330	41.15692139	0	35	3	0	0	0
592	0.272727273	1	2	787	52.29286194	0	32.59999847	2	1	0	0
593	0.090909091	0	2	744	30.10856438	0	22.60000038	2	1	2	0
594	0.181818182	0	2	755	24.60864639	0	16.5	1	1	2	1
595	0	1	1	716	21.58987427	0	23.89999962	2	0	2	0
596	0.272727273	1	2	901	22.4917469	0	18.79999924	2	1	0	1
597	0	1	1	1050	32.99234009	0	39.59999847	2	0	1	0
598	0	1	1	959	20.78517342	0	44	3	0	0	0
598	0	1	1	905	20.78517342	0	44	3	0	0	0
599	0	0	2	600	21.44502068	0	25.20000076	2	0	0	1
600	0.090909091	0	2	510	21.71617126	0	32.20000076	2	0	0	1
600	0	0	2	552	21.71617126	0	32.20000076	2	1	0	1
601	0.090909091	1	2	544	24.84128952	0	19.79999924	2	0	0	1
602	0	1	2	876	28.38408279	0	27.60000038	2	0	0	1
603	0.454545455	1	2	829	21.62653351	1	31.5	2	1	2	1
604	0.272727273	1	2	814	31.22249222	0	28.39999962	3	1	0	1
605	0.181818182	1	1	668	18.87114716	0	19.39999962	1	0	0	1
606	0.272727273	0	2	710	23.33056068	1	18.60000038	1	0	0	1
607	0.363636364	1	1	1019	22.98241615	0	32.79999924	3	0	0	0
608	0.090909091	1	1	889	42.4178772	0	30.29999924	2	0	0	0
609	0	0	1	944	23.73267174	1	33.79999924	2	0	0	0
610	0.090909091	1	1	467	22.52276802	0	35.59999847	3	0	0	0
611	0	0	1	457	19.07920647	0	34.29999924	2	0	0	0
612	0.181818182	0	1	692	37.16256714	0	27.10000038	1	1	0	0
613	0.090909091	0	1	1006	47.6353035	0	31.10000038	3	1	0	0
614	0	0	2	1194	32.12942123	0	28.5	2	1	0	0
615	0	0	1	586	19.79540443	0	35.40000153	3	0	0	0
616	0.090909091	1	2	784	23.91944504	0	24.20000076	2	0	0	1
617	0.181818182	0	1	928	21.42719841	1	21.89999962	2	0	1	1
618	0.090909091	1	1	872	45.75907135	0	37.40000153	2	0	0	0
618	0	1	1	824	45.75907135	0	37.40000153	2	0	0	0
619	0	1	1	881	40.78087234	0	39.40000153	2	1	0	0
620	0.272727273	1	2	692	23.26732635	0	32.29999924	3	1	0	0
621	0.090909091	0	1	564	18.15864182	1	22	2	0	0	0
622	0.181818182	0	1	787	29.88192749	0	40.20000076	3	1	0	0
623	0.090909091	1	1	1209	21.07276344	0	29.70000076	3	0	0	0
624	0.090909091	0	1	917	17.87521172	0	29.60000038	2	1	0	0
624	0.090909091	0	1	852	17.87521172	0	29.60000038	2	0	0	0
625	0.090909091	1	1	696	20.5657959	0	28.20000076	3	1	0	0
626	0.272727273	0	1	996	35.15520477	0	24.79999924	1	1	0	0
627	0.181818182	0	2	614	32.094944	0	23.60000038	2	0	0	1
628	0	1	1	1172	19.38943863	0	32.5	3	1	0	0
628	0	1	1	1060	19.38943863	0	32.5	3	1	0	0
629	0.363636364	1	1	1212	26.30253983	1	41.09999847	2	1	0	0
630	0	1	1	1342	28.9408226	0	30	3	1	0	0
631	0.181818182	1	1	627	24.77504539	0	40.29999924	2	1	0	0
632	0.090909091	0	1	1113	21.28806305	0	28.89999962	3	0	2	0
632	0.090909091	1	1	911	21.28806305	0	28.89999962	3	0	2	0
633	0.181818182	0	1	789	31.34529877	0	29.89999962	2	1	0	0
634	0	0	1	619	21.7749424	0	35.09999847	3	0	0	0
634	0	0	1	527	21.7749424	0	35.09999847	3	0	0	0
635	0.181818182	1	2	840	30.86969566	0	25.5	2	0	2	0
636	0.272727273	1	2	577	34.54013062	0	32	2	0	0	0
637	0.272727273	1	2	660	19.19099808	0	32.5	3	0	0	0
638	0.272727273	1	1	741	28.15346146	1	39.5	2	0	0	0
639	0.272727273	1	1	678	27.14521217	0	29.29999924	2	1	0	0
640	0.090909091	0	1	752	19.86269188	0	34.20000076	3	0	0	0
641	0	0	1	778	24.60864639	0	26.89999962	3	0	1	0
641	0	0	1	644	24.60864639	0	26.89999962	3	0	1	0
642	0.272727273	0	1	1088	23.46121788	0	39.20000076	2	1	0	1
643	0.090909091	0	2	553	40.00642776	0	32.70000076	3	0	0	0
644	0.090909091	1	2	793	18.7689724	0	38.90000153	3	1	0	0
645	0.090909091	1	1	767	28.6003418	0	36.90000153	3	0	0	0
646	0.272727273	0	2	555	24.13153839	0	24	2	0	0	0
647	0	0	1	720	27.23796654	0	30.10000038	3	0	0	0
648	0.181818182	0	2	1118	33.86693954	0	30.60000038	2	1	2	0
649	0.090909091	1	2	1191	21.42719841	0	34.09999847	2	0	0	0
650	0	1	2	740	24.0429039	0	31.79999924	2	1	0	0
651	0	1	1	570	18.16581345	0	45.29999924	3	1	0	0
652	0	0	1	1185	19.15925789	0	30.79999924	2	0	0	0
653	0	1	1	1175	17.30977058	0	28.79999924	3	1	0	0
654	0.090909091	1	2	1190	24.81848145	0	31.60000038	2	1	0	0
655	0	1	1	675	20.32016563	0	42.79999924	3	0	0	0
655	0.272727273	0	1	642	20.32016563	0	42.79999924	3	0	0	0
656	0	0	1	1070	20.47039795	0	29.39999962	3	0	2	0
